# Supplementary material for: Digital Storytelling as an Intervention for Older Adults: A Scoping Review
Source: Int J Environ Res Public Health. 2023 Jan 11;20(2):1344. doi: 10.3390/ijerph20021344 (PMC9859096; doi:10.3390/ijerph20021344)
Supplement: Supplementary file 1 [file ijerph-20-01344-s001.zip]

Archive with 1 entries (1 files):
- ijerph-2063459-supplementary.pdf
